# Supplementary material for: Transcriptome and Literature Mining Highlight the Differential Expression of ERLIN1 in Immune Cells during Sepsis
Source: Biology (Basel). 2021 Aug 5;10(8):755. doi: 10.3390/biology10080755 (PMC8389572; doi:10.3390/biology10080755)
Supplement: Supplementary file 1 [file biology-10-00755-s001.zip]

Archive with 1 entries (1 files):
- biology-1308344-supplementary.pdf
